# Supplementary material for: Plakophilin-2 Haploinsufficiency Causes Calcium Handling Deficits and Modulates the Cardiac Response Towards Stress
Source: Int J Mol Sci. 2019 Aug 21;20(17):4076. doi: 10.3390/ijms20174076 (PMC6747156; doi:10.3390/ijms20174076)
Supplement: Supplementary file 1 [file ijms-20-04076-s001.zip]

Archive with 19 entries (18 files):
- PKP2 Het_Figure S1.pdf
- __MACOSX/
- __MACOSX/._PKP2 Het_Figure S1.pdf
- PKP2 Het_Figure S2.pdf
- __MACOSX/._PKP2 Het_Figure S2.pdf
- PKP2 Het_Figure S3.pdf
- __MACOSX/._PKP2 Het_Figure S3.pdf
- PKP2 Het_Figure S4.pdf
- __MACOSX/._PKP2 Het_Figure S4.pdf
- PKP2 Het_Figure S5.pdf
- __MACOSX/._PKP2 Het_Figure S5.pdf
- PKP2 Het_Figure S6.pdf
- __MACOSX/._PKP2 Het_Figure S6.pdf
- PKP2 Het_Table1(2).pdf
- __MACOSX/._PKP2 Het_Table1(2).pdf
- PKP2 Het_Table2(2).pdf
- __MACOSX/._PKP2 Het_Table2(2).pdf
- PKP2 Het_Table3(2).pdf
- __MACOSX/._PKP2 Het_Table3(2).pdf
